# Supplementary material for: Lagos Bat Virus, an Under-Reported Rabies-Related Lyssavirus
Source: Viruses. 2021 Mar 29;13(4):576. doi: 10.3390/v13040576 (PMC8067007; doi:10.3390/v13040576)
Supplement: Supplementary file 1 [file viruses-13-00576-s001.zip]

Archive with 3 entries (3 files):
- Table S1. Details of surveillance studies for lyssavirus nucleic acid detection in Africa.docx
- Table S2. Details of serological surveillance studies for Lagos bat virus in Africa.docx
- Table S3. Details of lyssavirus sequences used for phylogenetic analysis.docx
